# Supplementary material for: Simulating Finite-Time Isothermal Processes with Superconducting Quantum Circuits
Source: Entropy (Basel). 2021 Mar 16;23(3):353. doi: 10.3390/e23030353 (PMC8002232; doi:10.3390/e23030353)
Supplement: Supplementary file 1 [file entropy-23-00353-s001.zip]

Archive with 2 entries (2 files):
- fully_quantum_simulation_results.pdf
- hybrid_simulation_results.pdf
